# Supplementary material for: Influence of Coal Petrology Characteristics on the Organic Matter Adsorption Properties: A Molecular Simulation Perspective
Source: Int J Mol Sci. 2026 Jan 30;27(3):1385. doi: 10.3390/ijms27031385 (PMC12898437; doi:10.3390/ijms27031385)
Supplement: Supplementary file 1 [file ijms-27-01385-s001.zip]

Archive with 1 entries (1 files):
- ijms-4117946-supplementary.pdf
